# Supplementary material for: Genome-Wide Analysis of the Phospholipase D Family in Five Cotton Species, and Potential Role of GhPLD2 in Fiber Development and Anther Dehiscence
Source: Front Plant Sci. 2021 Oct 1;12:728025. doi: 10.3389/fpls.2021.728025 (PMC8517146; doi:10.3389/fpls.2021.728025)
Supplement: Supplementary file 1 [file Data_Sheet_1.zip]

Archive with 15 entries (13 files):
- Data Sheet 1/
- Data Sheet 1/Addational file/
- Data Sheet 1/Addational file/Figure S1.jpg
- Data Sheet 1/Addational file/Figure S2.jpg
- Data Sheet 1/Addational file/Figure S3.jpg
- Data Sheet 1/Addational file/Figure S4.jpg
- Data Sheet 1/Addational file/Figure S5.jpg
- Data Sheet 1/Addational file/Figure S6.jpg
- Data Sheet 1/Addational file/Figure S7.jpg
- Data Sheet 1/Addational file/Table S1.xlsx
- Data Sheet 1/Addational file/Table S2.xlsx
- Data Sheet 1/Addational file/Table S3.xlsx
- Data Sheet 1/Addational file/Table S4.xlsx
- Data Sheet 1/Addational file/Table S5.xlsx
- Data Sheet 1/Addational file/~$Table S1.xlsx
