# Supplementary material for: Genome-Wide Analysis of the Phospholipase D Family in Five Cotton Species, and Potential Role of GhPLD2 in Fiber Development and Anther Dehiscence
Source: Front Plant Sci. 2021 Oct 1;12:728025. doi: 10.3389/fpls.2021.728025 (PMC8517146; doi:10.3389/fpls.2021.728025)
Supplement: Supplementary file 1 [file Data_Sheet_1.zip › Data Sheet 1/Addational file/Table S1.xlsx]

## Sheet: Sheet1
Table S1. The details of PLDs in five cottons
Gene Name	Standard Name	Gene ID	Gene Positiona	Proteinb
				length	MW(kDa)	pI	signal peptidec
GhPLD1	GhPLDζ1A	GH_A01G0286	A01|2515188..2522960|+	1106	125.948	6.53	NO
GhPLD2	GhPLDδ3A	GH_A01G1064	A01|20564776..20569024|-	845	95.678	7.09	NO
GhPLD3	GhPLDζ3A	GH_A02G0526	A02|6949736..6957876|+	1090	124.006	6.66	NO
GhPLD4	GhPLDε A	GH_A02G1376	A02|82898434..82901271|-	768	87.8655	6.92	NO
GhPLD5	GhPLDδ2A	GH_A02G2012	A02|107898992..107903453|+	820	93.2882	7.66	NO
GhPLD6	GhPLDα4A	GH_A05G0556	A05|5133441..5136423|-	817	92.8729	7.16	NO
GhPLD7	GhPLDδ4A	GH_A05G2555	A05|26836028..26839841|-	840	95.7181	8.43	NO
GhPLD8	GhPLDφ2A	GH_A06G1110	A06|39600422..39602758|-	501	56.7592	9.11	YES
GhPLD9	GhPLDα2A	GH_A06G2128	A06|124109145..124111564|-	776	88.3168	5.38	NO
GhPLD10	GhPLDα3A	GH_A07G0328	A07|3289737..3293294|+	827	94.0346	7.04	NO
GhPLD11	GhPLDφ1A	GH_A07G0372	A07|3840245..3854465|-	514	57.9073	7.63	YES
GhPLD12	GhPLDγ A	GH_A08G2034	A08|115374308..115377854|+	848	95.5927	8.11	NO
GhPLD13	GhPLDα1A	GH_A10G0746	A10|11341846..11357915|-	807	91.5276	5.32	NO
GhPLD14	GhPLDζ2A	GH_A10G1825	A10|96433419..96441900|+	1099	124.979	6.77	NO
GhPLD15	GhPLDβ1A	GH_A11G0864	A11|7743049..7749002|+	1084	121.17	7.38	NO
GhPLD16	GhPLDβ3A	GH_A11G0867	A11|7767569..7773697|+	1129	125.387	7.19	NO
GhPLD17	GhPLDζ4A	GH_A11G3025	A11|110646634..110652204|+	1108	126.418	5.84	NO
GhPLD18	GhPLDδ5A	GH_A12G0254	A12|3641300..3646163|-	848	95.9996	7.25	NO
GhPLD19	GhPLDδ1A	GH_A12G0582	A12|12968685..12974165|-	849	96.4555	7.16	NO
GhPLD20	GhPLDβ2A	GH_A12G1195	A12|79265635..79269250|+	784	89.0208	7.93	NO
GhPLD21	GhPLDζ1D	GH_D01G0272	D01|2205637..2213354|+	1106	126.066	6.74	NO
GhPLD22	GhPLDδ3D	GH_D01G1104	D01|16275298..16279561|-	845	95.7711	7.17	NO
GhPLD23	GhPLDζ3D	GH_D02G0546	D02|6996922..7005286|+	1090	123.992	6.66	NO
GhPLD24	GhPLDδ2D	GH_D03G0050	D03|317682..322280|-	854	96.7451	7.02	NO
GhPLD25	GhPLDεD	GH_D03G0594	D03|10194552..10197400|-	768	87.7153	7.204	NO
GhPLD26	GhPLDα4D	GH_D05G0559	D05|4441379..4444360|+	817	93.0822	7.07	NO
GhPLD27	GhPLDδ4D	GH_D05G2578	D05|23797420..23801247|-	864	98.6676	8.34	NO
GhPLD28	GhPLDφ2D	GH_D06G1137	D06|24052254..24054581|-	540	61.554	9.332	YES
GhPLD29	GhPLDα2D	GH_D06G2168	D06|62973039..62976420|-	805	91.5466	5.68	NO
GhPLD30	GhPLDα3D	GH_D07G0336	D07|3220479..3224191|+	827	93.9956	7.14	NO
GhPLD31	GhPLDφ1D	GH_D07G0378	D07|3722676..3724907|-	805	91.547	5.684	YES
GhPLD32	GhPLDγD	GH_D08G2049	D08|60293671..60297217|+	848	95.5466	7.85	NO
GhPLD33	GhPLDα1D	GH_D10G0831	D10|8767131..8771392|+	807	91.5317	5.53	NO
GhPLD34	GhPLDζ2D	GH_D10G1932	D10|51307971..51316433|+	1114	126.492	6.75	NO
GhPLD35	GhPLDβ1D	-	D11|7353647..7359610|+	1124	125.533	7.2	NO
GhPLD36	GhPLDβ3D	GH_D11G0901	D11|7353647..7381174|+	1084	121.07	7.51	NO
GhPLD37	GhPLDζ4D	GH_D11G3054	D11|61444137..61454637|+	1094	124.549	5.55	NO
GhPLD38	GhPLDδ5D	GH_D12G0260	D12|3348852..3353729|-	849	96.0878	7.45	NO
GhPLD39	GhPLDδ1D	GH_D12G0602	D12|10027674..10033184|-	849	96.3003	7.24	NO
GhPLD40	GhPLDβ2D	GH_D12G1199	D12|38540966..38545388|+	1042	118.112	8.18	NO
GbPLD1	-	GB_A01G0279	A01|2323304..2331046|+	1106	125.911	6.55	NO
GbPLD2	-	GB_A01G1065	A01|20136752..20140999|-	845	95.7571	7.09	NO
GbPLD3	-	GB_A02G0527	A02|7112378..7120529|+	1090	123.992	6.66	NO
GbPLD4	-	GB_A02G1398	A02|77614494..77617331|-	768	87.8294	6.92	NO
GbPLD5	-	GB_A02G2033	A02|101767917..101772480|+	854	96.5949	7	NO
GbPLD6	-	GB_A05G0559	A05|5411565..5417250|-	978	110.867	6.99	NO
GbPLD7	-	GB_A05G2587	A05|27239655..27243468|-	801	91.2791	8.25	NO
GbPLD8	-	-	A06|38588129…38590465|-	501	56.729	9.105	YES
GbPLD9	-	GB_A06G2156	A06|115854155..115857519|-	805	91.5736	5.6	NO
GbPLD10	-	GB_A07G0319	A07|3435539..3439096|+	827	94.0346	7.04	NO
GbPLD11	-	GB_A07G0365	A07|4009475..4011808|-	514	57.9213	7.85	YES
GbPLD12	-	GB_A08G2142	A08|110996474..111000019|+	848	95.5456	8.11	NO
GbPLD13	-	GB_A10G0766	A10|11297254..11301515|-	807	91.5726	5.45	NO
GbPLD14	-	GB_A10G1938	A10|91545430..91553839|+	1074	122.082	6.82	NO
GbPLD15	-	GB_A11G0883	A11|7925298..7931255|+	1084	121.154	7.38	NO
GbPLD16	-	GB_A11G0886	A11|7950563..7956692|+	1129	125.304	7.12	NO
GbPLD17	-	GB_A11G3096	A11|104643717..104654027|+	1017	115.718	5.73	NO
GbPLD18	-	GB_A12G0251	A12|3613187..3618049|-	848	96.1088	7.25	NO
GbPLD19	-	GB_A12G0610	A12|13118501..13123985|-	849	96.4555	7.16	NO
GbPLD20	-	GB_A12G1255	A12|72511443..72515901|+	1034	117.623	7.44	NO
GbPLD21	-	GB_D01G0277	D01|2255898..2263615|+	1106	126.038	6.74	NO
GbPLD22	-	GB_D01G1145	D01|16489799..16494065|-	845	95.7532	7.18	NO
GbPLD23	-	GB_D02G0554	D02|6938132..6946316|+	1090	124.045	6.62	NO
GbPLD24	-	GB_D03G0050	D03|319830..324428|-	854	96.7571	7.17	NO
GbPLD25	-	GB_D03G0594	D03|10473548..10475228|-	445	51.0403	5.56	NO
GbPLD26	-	GB_D05G0558	D05|4637049..4643841|+	969	110.216	7	NO
GbPLD27	-	GB_D05G2589	D05|24020918..24024733|-	801	91.281	8.21	NO
GbPLD28	-	GB_D06G1182	D06|23526738..23529065|-	540	61.5538	9.33	YES
GbPLD29	-	GB_D06G2259	D06|60497469..60500850|-	805	91.5766	5.68	NO
GbPLD30	-	GB_D07G0325	D07|3268243..3271845|+	827	94.0696	7.06	NO
GbPLD31	-	GB_D07G0372	D07|3780307..3782538|-	514	57.9443	7.83	YES
GbPLD32	-	GB_D08G2127	D08|58816752..58820298|+	848	95.4975	7.85	NO
GbPLD33	-	GB_D10G0815	D10|8865720..8869985|+	807	91.5317	5.53	NO
GbPLD34	-	GB_D10G1934	D10|50018882..50027344|+	1099	124.698	6.72	NO
GbPLD35	-	GB_D11G0911	D11|7372610..7378606|+	1084	120.942	7.31	NO
GbPLD36	-	GB_D11G0914	D11|7396891..7403005|+	1129	125.469	7.07	NO
GbPLD37	-	GB_D11G3093	D11|62028599..62034563|+	1111	126.4	5.72	NO
GbPLD38	-	GB_D12G0264	D12|3245568..3250451|-	849	96.1289	7.45	NO
GbPLD39	-	GB_D12G0600	D12|9898857..9904366|-	849	96.2663	7.24	NO
GbPLD40	-	GB_D12G1239	D12|37467266..37471690|+	1042	118.156	7.9	NO
GhePLD1	-	Ghe01G03070	Chr01|2354981..2374210|+	1374	155.94	6.76	NO
GhePLD2	-	Ghe01G11890	Chr01|21277422..21281670|-	845	95.695	7.09	NO
GhePLD3	-	Ghe02G14570	Chr02|65093817..65096653|-	768	87.7894	6.98	NO
GhePLD4	-	Ghe02G22260	Chr02|92554923..92559486|+	854	96.8262	7.16	NO
GhePLD5	-	Ghe05G06020	Chr05|5587751..5599173|+	2243	255.67	7.16	NO
GhePLD6	-	Ghe05G27460	Chr05|28560103..28569712|-	1230	140.565	8.55	NO
GhePLD7	-	Ghe06G13220	Chr06|42309941..42312146|-	472	53.1889	9.38	NO
GhePLD8	-	Ghe06G25490	Chr06|126336213..126339586|-	805	91.5596	5.6	NO
GhePLD9	-	Ghe07G03430	Chr07|3523794..3527351|+	827	93.9766	7.04	NO
GhePLD10	-	Ghe07G03920	Chr07|4140936..4143269|-	514	57.9513	7.85	YES
GhePLD11	-	Ghe07G04390	Chr07|4699688..4702826|+	341	38.8111	7.28	NO
GhePLD12	-	Ghe08G23450	Chr08|121434358..121437904|+	848	95.5987	8.11	NO
GhePLD13	-	Ghe10G08090	Chr10|9989060..9993321|+	807	91.5637	5.46	NO
GhePLD14	-	Ghe10G21670	Chr10|104654327..104662823|+	1114	126.557	6.58	NO
GhePLD15	-	Ghe11G09650	Chr11|8248143..8254102|+	1084	121.156	7.38	NO
GhePLD16	-	Ghe11G09690	Chr11|8286863..8292993|+	1001	111.757	7.28	NO
GhePLD17	-	Ghe11G34990	Chr11|116778970..116784540|+	1108	126.228	5.77	NO
GhePLD18	-	Ghe12G02870	Chr12|3736515..3741378|-	848	96.0347	7.25	NO
GhePLD19	-	Ghe12G06740	Chr12|13826725..13832210|-	849	96.4374	7.16	NO
GhePLD20	-	Ghe12G14180	Chr12|78961502..78965963|+	1055	119.552	7.51	NO
GhePLD21	-	GheUnG01080	Contig1035|108349..116509|+	1083	122.957	6.55	NO
GaPLD1	-	Gar01G02940	Chr01|2263989..2271746|+	1106	125.999	6.59	NO
GaPLD2	-	Gar01G13000	Chr01|22631005..22635252|-	845	95.681	7.09	NO
GaPLD3	-	Gar02G13150	Chr02|73868345..73871174|-	768	87.8215	7.06	NO
GaPLD4	-	Gar02G20760	Chr02|102155965..102160528|+	854	96.8182	7.16	NO
GaPLD5	-	Gar05G05740	Chr05|5145190..5157104|+	2035	232.255	7.09	NO
GaPLD6	-	Gar05G27250	Chr05|27742542..27752108|-	1202	137.584	8.66	NO
GaPLD7	-	Gar06G13260	Chr06|43773913..43776245|-	501	56.703	9.19	YES
GaPLD8	-	Gar06G24870	Chr06|128563093..128566456|-	805	91.5576	5.6	NO
GaPLD9	-	Gar07G03390	Chr07|3507121..3510678|+	827	94.0206	7.04	NO
GaPLD10	-	Gar07G03920	Chr07|4124451..4126784|-	514	57.9513	7.85	YES
GaPLD11	-	Gar07G04390	Chr07|4671711..4674849|+	341	38.8111	7.28	NO
GaPLD12	-	Gar08G23200	Chr08|122452660..122456206|+	851	95.866	8.21	NO
GaPLD13	-	Gar10G08160	Chr10|10390249..10394510|+	807	91.5637	5.46	NO
GaPLD14	-	Gar10G21600	Chr10|98122138..98130635|+	1114	126.552	6.68	NO
GaPLD15	-	Gar11G09190	Chr11|7885862..7891807|+	1083	121.038	7.37	NO
GaPLD16	-	Gar11G09230	Chr11|7908380..7914509|+	1129	125.353	7.06	NO
GaPLD17	-	Gar11G34200	Chr11|115228004..115233562|+	1105	126.002	5.71	NO
GaPLD18	-	Gar12G02710	Chr12|3776535..3781399|-	848	96.0487	7.25	NO
GaPLD19	-	Gar12G06660	Chr12|13552324..13557809|-	849	96.3864	7.08	NO
GaPLD20	-	Gar12G14000	Chr12|85900052..85904513|+	1055	119.886	7.75	NO
GaPLD21	-	GarUnG04520	Contig358|39538..47697|-	1083	122.989	6.55	NO
GrPLD1	GrPLDα3	Gorai.001G033300	Chr01|3069480..3073656|+	827	93.8773	6.8	NO
GrPLD2	GrPLDφ1	Gorai.001G038100	Chr01|3551324..3554039|-	514	58.0023	7.59	YES
GrPLD3	GrPLDζ1	Gorai.002G028800	Chr02|2142619..2150726|+	1106	125.907	6.66	NO
GrPLD4	GrPLDδ3	Gorai.002G120800	Chr02|17309433..17314587|-	853	96.7232	7.06	NO
GrPLD5	GrPLDδ2	Gorai.003G005500	Chr03|302122..307229|-	854	96.8002	7.02	NO
GrPLD6	GrPLDε	Gorai.003G059700	Chr03|10351212..10354224|-	768	87.6023	7.13	NO
GrPLD7	GrPLDγ	Gorai.004G206700	Chr04|53722628..53726365|+	851	95.931	7.74	NO
GrPLD8	GrPLDζ3	Gorai.005G062100	Chr05|6557893..6566354|+	1090	124.038	6.62	NO
GrPLD9	GrPLDβ3	Gorai.007G094100	Chr07|6908319..6914577|+	1124	125.635	7.8	NO
GrPLD10	GrPLDβ1	Gorai.007G094300	Chr07|6926370..6933443|+	1130	125.613	7.21	NO
GrPLD11	GrPLDζ4	Gorai.007G302800	Chr07|51639889..51645473|+	1078	123.163	5.73	NO
GrPLD12	GrPLDδ5	Gorai.008G027300	Chr08|3218789..3223807|-	850	96.2921	7.45	NO
GrPLD13	GrPLDδ1	Gorai.008G061600	Chr08|9808719..9814900|-	849	96.2522	7.16	NO
GrPLD14	GrPLDβ2	Gorai.008G115700	Chr08|34857730..34862153|+	1053	119.233	7.71	NO
GrPLD15	GrPLDα4	Gorai.009G057800	Chr09|4158581..4161686|+	817	93.1383	7.01	NO
GrPLD16	GrPLDδ4	Gorai.009G268500	Chr09|22370733..22374872|-	837	95.4307	8.39	NO
GrPLD17	GrPLDφ2	Gorai.010G118800	Chr10|23679512..23682333|-	514	58.2839	9.1	YES
GrPLD18	GrPLDα2	Gorai.010G225600	Chr10|59751078..59754500|-	805	91.5095	5.84	NO
GrPLD19	GrPLDα1	Gorai.011G083000	Chr11|8380557..8385681|+	795	90.4246	5.62	YES
GrPLD20	GrPLDζ2	Gorai.011G193900	Chr11|46879875..46888869|+	1099	124.599	6.58	NO
a.Chromosomal location: [ChrNo| start-end| (orientation)]; “+” and “-” indicate the forward
b.The theoretical protein length, molecular weight (MW) and isoelectric point (pI) were calculated by ExPASy.
c.The presence or absence of signal peptides.
