# Supplementary material for: Genome-Wide Analysis of the Phospholipase D Family in Five Cotton Species, and Potential Role of GhPLD2 in Fiber Development and Anther Dehiscence
Source: Front Plant Sci. 2021 Oct 1;12:728025. doi: 10.3389/fpls.2021.728025 (PMC8517146; doi:10.3389/fpls.2021.728025)
Supplement: Supplementary file 1 [file Data_Sheet_1.zip › Data Sheet 1/Addational file/Table S2.xlsx]

## Sheet: Sheet1
Table S2. Duplication of PLD genes in five pieces of cotton
Paralogous PLD pairs	Chr.location	Duplication type	Ka	Ks	Ka/Ks
GhPLD1	A01	Segmental	0.0726331	0.415344	0.174875
GhPLD14	A10
GhPLD1	A01	Segmental	0.0103286	0.0372395	0.277355
GhPLD21	D01
GhPLD1	A01	Segmental	0.0731174	0.401272	0.182214
GhPLD34	D10
GhPLD2	A01	Segmental	0.11494	0.59832	0.192104
GhPLD7	A05
GhPLD2	A01	Segmental	0.00534523	0.0449942	0.118798
GhPLD22	D01
GhPLD3	A02	Segmental	0.00604225	0.0405897	0.148862
GhPLD23	D02
GhPLD5	A02	Segmental	0.970106	1.10417	0.878585
GhPLD19	A12
GhPLD5	A02	Segmental	0.979844	1.07266	0.913467
GhPLD24	D03
GhPLD5	A02	Segmental	0.970318	1.10218	0.880364
GhPLD39	D12
GhPLD6	A05	Segmental	0.0118491	0.0434645	0.272615
GhPLD26	D05
GhPLD7	A05	Segmental	0.117046	0.587652	0.199175
GhPLD22	D01
GhPLD9	A06	Segmental	0.111001	0.997136	0.11132
GhPLD13	A10
GhPLD9	A06	Segmental	0.00660319	0.0432267	0.152757
GhPLD29	D06
GhPLD9	A06	Segmental	0.111438	1.07993	0.10319
GhPLD33	D10
GhPLD10	A07	Segmental	0.0163068	0.0346816	0.470186
GhPLD30	D07
GhPLD11	A07	Segmental	0.00882063	0.0642317	0.137325
GhPLD31	D07
GhPLD12	A08	Segmental	0.00559286	0.0210063	0.266248
GhPLD32	D08
GhPLD13	A10	Segmental	0.115152	1.03501	0.111257
GhPLD29	D06
GhPLD13	A10	Segmental	0.00812299	0.0553585	0.146734
GhPLD33	D10
GhPLD15	A11	Segmental	0.0178056	0.0828413	0.214937
GhPLD36	D11
GhPLD16	A11	Segmental	0.945156	1.21532	0.777704
GhPLD36	D11
GhPLD18	A12	Segmental	0.00924716	0.0522977	0.176818
GhPLD37	D12
GhPLD19	A12	Segmental	0.107606	0.611374	0.176006
GhPLD24	D03
GhPLD19	A12	Segmental	0.00445578	0.0231197	0.192727
GhPLD39	D12
GhPLD24	D03	Segmental	0.10883	0.596841	0.182343
GhPLD39	D12
GhPLD29	D06	Segmental	0.114836	1.11948	0.10258
GhPLD33	D10
GhPLD15	A11	Segmental	0.00836483	0.0319525	0.261789
GhPLD35	D11
GhPLD35	D11	Tandem	0.0117533	0.0670147	0.175384
GhPLD36	D11
GhPLD15	A11	Tandem	0.0478337	0.171992	0.278116
GhPLD16	A11
GbPLD1	A01	Segmental	0.145484	0.062246	2.33725
GbPLD14	A10
GbPLD1	A01	Segmental	0.0102525	0.0379129	0.270423
GbPLD21	D01
GbPLD1	A01	Segmental	0.0738177	0.400799	0.184176
GbPLD34	D10
GbPLD2	A01	Segmental	0.0063566	0.0429159	0.148118
GbPLD22	D01
GbPLD3	A02	Segmental	0.00621042	0.0454084	0.136768
GbPLD23	D02
GbPLD5	A02	Segmental	0.105681	0.599938	0.176153
GbPLD19	A12
GbPLD5	A02	Segmental	0.014333	0.032817	0.436755
GbPLD24	D03
GbPLD5	A02	Segmental	0.107511	0.604717	0.177787
GbPLD39	D12
GbPLD6	A05	Segmental	0.0144211	0.0366851	0.393107
GbPLD26	D05
GbPLD7	A05	Segmental	0.00493567	0.0301462	0.163725
GbPLD27	D05
GbPLD9	A06	Segmental	0.114635	1.0014	0.114475
GbPLD13	A10
GbPLD9	A06	Segmental	0.00642439	0.0425639	0.150935
GbPLD29	D06
GbPLD9	A06	Segmental	0.115627	1.07873	0.107188
GbPLD33	D10
GbPLD10	A07	Segmental	0.0159448	0.0382282	0.417095
GbPLD30	D07
GbPLD11	A07	Segmental	0.00600904	0.0590106	0.10183
GbPLD31	D07
GbPLD12	A08	Segmental	0.00533297	0.0218857	0.243673
GbPLD32	D08
GbPLD13	A10	Segmental	0.113244	1.02683	0.110285
GbPLD29	D06
GbPLD13	A10	Segmental	0.00697286	0.0537522	0.129722
GbPLD33	D10
GbPLD14	A10	Segmental	0.00882434	0.0332213	0.265623
GbPLD34	D10
GbPLD15	A11	Segmental	0.00830718	0.0374376	0.221894
GbPLD35	D11
GbPLD15	A11	Segmental	0.0455983	0.160653	0.283831
GbPLD36	D11
GbPLD16	A11	Segmental	0.0468582	0.173058	0.270765
GbPLD35	D11
GbPLD16	A11	Segmental	0.00776246	0.0457952	0.169504
GbPLD36	D11
GbPLD18	A12	Segmental	0.0104645	0.0539859	0.193838
GbPLD38	D12
GbPLD19	A12	Segmental	0.108647	0.601005	0.180775
GbPLD24	D03
GbPLD19	A12	Segmental	0.00352122	0.0312177	0.112795
GbPLD39	D12
GbPLD24	D03	Segmental	0.109162	0.604077	0.180709
GbPLD39	D12
GbPLD29	D06	Segmental	0.114128	1.11234	0.102602
GbPLD33	D10
GbPLD15	A11	Tandem	0.0465764	0.170948	0.272459
GbPLD16	A11
GbPLD35	D11	Tandem	0.047751	0.161591	0.295505
GbPLD36	D11
GhePLD1	Chr01	Segmental	0.994637	1.02322	0.972071
GhePLD14	Chr10
GhePLD4	Chr02	Segmental	0.102768	0.610471	0.168342
GhePLD19	Chr12
GhePLD7	Chr06	Segmental	0.0770392	0.768644	0.100227
GhePLD10	Chr07
GhePLD8	Chr06	Segmental	0.112397	0.994487	0.11302
GhePLD13	Chr10
GaPLD1	A01	Segmental	0.0730466	0.415438	0.175831
GaPLD14	A10
GaPLD4	A02	Segmental	0.104105	0.597633	0.174195
GaPLD19	A12
GaPLD8	A06	Segmental	0.113907	0.998197	0.114112
GaPLD13	A10
GaPLD15	A11	Tandem	0.0463144	0.161972	0.285942
GaPLD16	A11
GrPLD2	Chr01	Segmental	0.0842141	0.687548	0.122485
GrPLD17	Chr10
GrPLD3	Chr02	Segmental	0.0741725	0.378525	0.195951
GrPLD20	Chr11
GrPLD5	Chr03	Segmental	0.104569	0.604313	0.173037
GrPLD13	Chr08
GrPLD18	Chr10	Segmental	0.121092	1.09263	0.110827
GrPLD19	Chr11
