# Supplementary material for: Genome-Wide Analysis of the Phospholipase D Family in Five Cotton Species, and Potential Role of GhPLD2 in Fiber Development and Anther Dehiscence
Source: Front Plant Sci. 2021 Oct 1;12:728025. doi: 10.3389/fpls.2021.728025 (PMC8517146; doi:10.3389/fpls.2021.728025)
Supplement: Supplementary file 1 [file Data_Sheet_1.zip › Data Sheet 1/Addational file/Table S3.xlsx]

## Sheet: Sheet1
Table S3. qPCR Primer Design
Gene Name	Fprimer	Rprimer
GhPLD2	CCAGGAATCGATGGTGCCAGAG	CGGCTCTCTTACGAGCTTCACC
GhPLD5	TGTTGAAGAGCGCTGAGAACCC	CGCCTAACAGGTCGTCGTCTTT
GhPLD7	AAAACCGCCAAAACCTGACTGC	CAAAGTAACCGAACCCCCGTGT
GhPLD9	GGACATTTTCGATGCGGTCACG	GGTGTCTCCCCCTCGCTTAGAT
GhPLD12	ATCGATGGTCCAGCTGCTTACG	CGGGTCATCCGGAAAACCTTTCA
GhPLD13	AGGGGATGAAGTGGATAGGTGGG	CGACTTACGATACCACAGGCCC
GhPLD15	GAAGCGCCTCACCTGCTTATCC	GCAGGAGCTGAGGAATGGCTAC
GhPLD16	GCGCTCGGACGAGAAGATTACA	CTTCAGCGGCATGATGTGCAAC
GhPLD17	TGGTCTGTGCAGTAGGTTCAATCC	TGCAATAATGGTCGTCTGCGGT
GhPLD18	TGTGCAGGTTTTCCGGTCCATT	GGGCCAGCTCCATAGGGACTAA
GhPLD19	GCTCGCACACGCGTATTGAAAA	CGAGCTCAGTGACAGGATGAGC
GhPLD22	GGCACGGGGGTTCTGTTACTTT	CGGCTCTCTTACGAGCTTCACC
GhPLD24	GTCGCACGAGAACTCAAGAGCA	CATTTCCGGGGTGACCTCTTCC
GhPLD27	CCTTTGTGACGGTCGCTACGAT	TGTAAGTCATGCCACGGTTCCC
GhPLD29	CGGAACTGGAACCGTGGTATCG	GTGTTTGGCATTCGTGATCGCA
GhPLD32	TGCCACTGCATCAAACACTCCT	AGCGCTGGTTTATGTTAGCGGA
GhPLD33	TGGGTCTGCCAACATCAACCAG	GGAAACCATGGACCTGACCTCG
GhPLD36	GGGATCACAACAAGTGCAGGGT	GTATTCTTCCCTTCCGAGCGCC
GhPLD38	GAGAACCCCGTGTGGGATGAAC	ACCAACAATAGCAAACCAACCGC
GhPLD39	CTTTGTGGCCAGAGGGTGATCC	TGCGGAGTCAGAGACCGAATCT
