# Supplementary material for: Genome-Wide Analysis of the Phospholipase D Family in Five Cotton Species, and Potential Role of GhPLD2 in Fiber Development and Anther Dehiscence
Source: Front Plant Sci. 2021 Oct 1;12:728025. doi: 10.3389/fpls.2021.728025 (PMC8517146; doi:10.3389/fpls.2021.728025)
Supplement: Supplementary file 1 [file Data_Sheet_1.zip › Data Sheet 1/Addational file/Table S4.xlsx]

## Sheet: Period A(RAW)
The expression profiles of GhPLD genes in W10 (WT) and psm5 from RNA-seq data
Gene_name	FPKM.APSM5_1	FPKM.APSM5_2	FPKM.APSM5_3	FPKM.ACK_1	FPKM.ACK_2	FPKM.ACK_3	fc	log2(fc)	pval	qval	regulation	significant
GhPLD1	0	1.85594	0	0.483396	2.24082	0	0.68127500715801204	-0.55369081298647105	0.812499	1	down	no
GhPLD2	0	7.33693	4.76044	5.97179	1.8657	3.54838	1.0624897899818999	8.7448977708458706E-2	0.938327	1	up	no
GhPLD3	0.447063	1.02595	1.26526	2.12575	0.801931	0.910372	0.71345411682801596	-0.48710744381728799	0.547455	1	down	no
GhPLD4	0.494012	0.384831	0.400657	0.270591	0.230132	0.251683	1.70054465275397	0.76599688870434302	0.460208	1	up	no
GhPLD5	1.56729	1.73874	0.333481	1.08046	1.23247	2.0143	0.84107130889737802	-0.24969997260984	0.754747	1	down	no
GhPLD6	0.299373	0.472359	0.463767	0.372068	0.143135	0.315491	1.4873094063518	0.57270480379639599	0.58473	1	up	no
GhPLD7	0.313185	0.91099	0.769637	1.00266	0.033079	0.134288	1.7040749521805501	0.76898879258316399	0.492793	1	up	no
GhPLD9	0	1.34197	5.65523	9.48203	0	0	0.73794316850472197	-0.438418381140316	0.85148	1	down	no
GhPLD12	0.074544	0.819636	0.533386	0	0.019673	0	72.564733390941896	6.1811966606891797	0.000826207	0.0449167	up	yes
GhPLD13	3.54807	2.42484	5.47149	0.590084	4.97973	10.9555	0.69253644132094405	-0.53003810700384901	0.548175	1	down	no
GhPLD14	1.5009	1.41448	1.32591	0.93897	1.22	0.867811	1.4012538056056201	0.48671829119012899	0.494835	1	up	no
GhPLD15	1.06981	0.0454	0.525561	0.542716	0.205229	0.108125	1.91662714497646	0.93856970663968597	0.416099	1	up	no
GhPLD16	12.2838	8.18888	11.3482	7.24912	8.42125	8.96494	1.29167841978357	0.36924693695836203	0.552496	1	up	no
GhPLD17	0	0	0	0	0	0	1	0	1	1	no	no
GhPLD18	0	0	0	0.743091	0.880683	1.02233	-inf	-inf	1.22226e-09	3.07956e-07	down	yes
GhPLD19	7.01538	6.33092	7.24608	7.24429	6.53437	5.46623	1.07001795229519	9.7635001738545904E-2	0.881254	1	up	no
GhPLD20	0	0	0.061968	0.012961	0	0	4.7811125684746596	2.2573463734890602	1	1	up	no
GhPLD21	2.84559	1.20971	1.17258	1.86408	2.11059	1.21585	1.0071963832553299	1.0345007600698401E-2	0.986334	1	up	no
GhPLD22	1.62954	8.23342	5.65127	6.69403	2.15375	5.09334	1.11283992964697	0.15424609105154	0.827648	1	up	no
GhPLD23	0.34634	1.07188	0.899326	1.65112	0.489437	0.928043	0.75524653278141995	-0.40498043910598702	0.632575	1	down	no
GhPLD24	1.16715	0.949441	1.64502	1.47846	3.19357	2.35924	0.53498172165719104	-0.90243849407452204	0.216071	1	down	no
GhPLD25	1.81699	1.51366	2.37107	1.46706	1.26311	1.03167	1.51567719362417	0.59996252346465095	0.410956	1	up	no
GhPLD26	0.447908	0.579394	0.287086	0.276285	0.283864	0.301767	1.5249606690211099	0.60877203392803003	0.552687	1	up	no
GhPLD27	0	0	0.14853	0.01332	0	0	11.150900900900901	3.4790883676120501	1	1	up	no
GhPLD29	0.043984	0.357629	6.24926	11.4698	0.083394	0.053429	0.57302548317556301	-0.80332879598630402	0.615315	1	down	no
GhPLD30	0.588429	0.193613	0.148436	0.094583	0.150453	0.088842	2.78688023769161	1.47865100595775	1	1	up	no
GhPLD32	1.14678	1.55716	1.76732	0.739546	0.710186	0.730973	2.0503731591388998	1.0358864979487901	0.165782	1	up	no
GhPLD33	51.713	35.7013	46.7689	33.1353	33.8138	29.9736	1.3844362361795099	0.46929860815335001	0.450926	1	up	no
GhPLD34	4.1198	3.45483	2.68269	2.60006	3.32502	2.64634	1.19668843630209	0.25904758844643899	0.687861	1	up	no
GhPLD36	0.482631	0.17515	0.414015	0.029639	0.498964	0.402203	1.1514708757786301	0.203477921420715	0.859631	1	up	no
GhPLD37	0	0.074387	0.141513	0.115261	0.00881	0	1.7401326659735199	0.79919729989352095	1	1	up	no
GhPLD38	0.930638	0.861526	0.793383	0.978384	1.19592	0.868469	0.84973294123524001	-0.234918600570966	0.756183	1	down	no
GhPLD39	5.48103	8.15305	6.6409	8.08823	5.80799	6.84105	0.97770761744209	-3.2525001828793802E-2	0.959315	1	down	no

## Sheet: Period B(RAW)
The expression profiles of GhPLD genes in W10 (WT) and psm5 from RNA-seq data
Gene Name	FPKM.BPSM5_1	FPKM.BPSM5_2	FPKM.BPSM5_3	FPKM.BCK_1	FPKM.BCK_2	FPKM.BCK_3	fc	log2(fc)	pval	qval	regulation	significant
GhPLD1	3.63696	3.1234	1.06419	1.6795	1.51617	1.20663	1.7773769774593	0.82974970603226095	0.752056	0.96223	up	no
GhPLD2	1.19109	1.20754	1.00587	32.9371	33.7754	29.0854	3.5538324615680801E-2	-4.8144805198212497	4.16677e-20	3.37353e-18	down	yes
GhPLD3	0.153935	0.149808	0.126235	0.172404	0.198023	0.105952	0.90259646206067001	-0.147846971308743	1	1	down	no
GhPLD4	0.990948	0.838762	1.00172	0.860389	0.863628	0.774465	1.1332621167572901	0.18048158649829399	0.521523	0.897244	up	no
GhPLD5	0.058394	0.008833	0.735153	1.15495	0.347094	0.939776	0.32859862135846002	-1.6056016674401701	0.0639467	0.297746	down	no
GhPLD6	0.01942	0.067717	0.079961	0	0.058229	0	2.8696697521853398	1.5208847179815601	1	1	up	no
GhPLD7	0.523503	0.189805	0.728137	6.06492	6.21895	6.57522	7.6432397246865194E-2	-3.7096719096245101	1.73232e-10	3.46939e-09	down	yes
GhPLD9	0	0.124117	0.228466	1.05043	1.37922	1.50897	8.9519425585611198E-2	-3.4816554106928699	0.000409988	0.00344561	down	yes
GhPLD12	4.21159	3.09428	5.26637	2.16884	2.5562	3.14496	1.5974868380024101	0.67580404458267596	0.92229	0.991863	up	no
GhPLD13	0.309713	2.59903	3.41573	0.129304	1.74661	1.97267	1.6433229355724199	0.71661601757844695	0.918283	0.991482	up	no
GhPLD14	2.27642	1.13045	0.60122	0.003337	0.945636	0.894266	2.17448035767472	1.12067067683451	0.649074	0.939865	up	no
GhPLD15	0.205076	0.171238	0.00451	2.41661	1.66742	2.46508	5.8148916586605003E-2	-4.1041038776926202	6.4979e-06	7.11502e-05	down	yes
GhPLD16	12.963	18.4311	15.344	8.90463	9.84501	10.4666	1.59973281941745	0.67783097243224399	0.911212	0.990285	up	no
GhPLD17	6.99183	5.55151	11.6017	12.8637	9.9045	6.98942	0.81139178584091598	-0.301529397453554	0.0923455	0.386462	down	no
GhPLD18	0	0	0.014885	5.58077	5.57763	4.57579	9.4602875749466402E-4	-10.045828340102799	2.41311e-24	6.0546e-22	down	yes
GhPLD19	18.5437	12.9615	18.5351	9.87029	7.77529	9.36958	1.8523041343050499	0.88932099764246997	0.598976	0.92491	up	no
GhPLD20	0.029005	0	0.010097	0.025823	0.093515	0.019263	0.28211917662931701	-1.8256233605919601	1	1	down	no
GhPLD21	1.73485	0.720894	2.2541	0.852534	1.86408	1.97945	1.00294	0.00422874	0.372996	0.817373	up	no
GhPLD22	2.89172	2.56183	4.05658	41.6322	45.7258	37.076	7.6427061017700401E-2	-3.7097726368080801	3.95245e-14	1.24166e-12	down	yes
GhPLD23	0.137401	0.192421	0.211083	0.081336	0.193842	0.117232	1.3784179811931401	0.46301342647306898	1	1	up	no
GhPLD24	0.056245	0.797322	2.30649	2.74306	2.44317	0.761374	0.53131637648553398	-0.91235691395977103	0.121494	0.465664	down	no
GhPLD25	1.34754	1.6567	1.72085	0.910858	0.80798	0.957446	1.76553983060094	0.82010936868304496	0.76927	0.965713	up	no
GhPLD26	0.026478	0	0.067953	0.020505	0.034987	0	1.7017047502342699	0.76698074776251401	1	1	up	no
GhPLD27	0	0	0	0.27796	0.028904	0.062308	-inf	-inf	1	1	down	no
GhPLD29	0.131104	0.117097	0.326821	2.74197	2.23919	1.63434	8.6920361623241404E-2	-3.5241620130584299	2.98133e-07	3.92812e-06	down	yes
GhPLD30	0.220034	0.3243	0.282534	0.06929	0.057607	0.066921	4.2662085048860297	2.0929544770742101	1	1	up	no
GhPLD32	3.48667	4.94986	3.67281	3.04423	3.02069	4.87354	1.1070419125612101	0.14670984352827299	0.401876	0.837063	up	no
GhPLD33	86.0769	85.5337	84.785	39.4045	43.3599	50.2454	1.9276448709568099	0.94683928906739401	0.499891	0.887315	up	no
GhPLD34	4.79755	4.36874	4.5369	2.50089	2.76897	2.85732	1.6860947763405101	0.75368563326306304	0.800849	0.971982	up	no
GhPLD35	0.004788	0.063254	0.118496	2.36829	1.90084	1.57271	3.1931410580992199E-2	-4.9688799039117404	2.7959e-08	4.17922e-07	down	yes
GhPLD36	0.166432	0.150098	0.116907	0.043056	0.212734	0.058075	1.38096633903111	0.46567815442236798	1	1	up	no
GhPLD37	0.935748	1.05327	1.1376	8.17348	7.13676	6.14181	0.14574942136050101	-2.7784379390910501	3.64585e-09	6.12941e-08	down	yes
GhPLD38	14.6437	13.3335	14.4962	6.77266	6.07802	7.11981	2.1268047003353399	1.08868755995873	0.350733	0.800869	up	no

## Sheet: Period A(log2+0.1)
The expression profiles of GhPLD genes in W10 (WT) and psm5 from RNA-seq data
Gene_name	FPKM.APSM5	FPKM.APSM5(log2+0.1)	FPKM.AWT	FPKM.AWT(log2+0.1)
GhPLD18	0.618648	-1.64789	0.908073	1.64789
GhPLD12	4.03246	1.21704	3.79529	-1.21704
GhPLD29	0.912758	-0.388247	1.27935	0.388247
GhPLD24	0.4265	-0.426007	0.250802	0.426007
GhPLD1	1.21317	-0.244122	1.44241	0.244122
GhPLD13	0.411833	-0.259331	0.276898	0.259331
GhPLD23	0.664604	-0.181966	0.390009	0.181966
GhPLD3	2.3324	-0.22285	3.16068	0.22285
GhPLD9	0.475855	-0.211396	0.00655767	0.211396
GhPLD30	3.8148	0.478471	5.50844	-0.478471
GhPLD32	1.41376	0.47181	1.00893	-0.47181
GhPLD7	0.546922	0.320953	0.285357	-0.320953
GhPLD15	10.607	0.373699	8.21177	-0.373699
GhPLD5	0	-0.116066	0	0.116066
GhPLD37	0	-0.106101	0.882036	0.106101
GhPLD38	6.86413	-0.016028	6.41496	0.016028
GhPLD17	0.020656	0	0.00432033	0
GhPLD21	1.74263	0.00489084	1.73017	-0.00489084
GhPLD34	5.17141	0.125503	4.64704	-0.125503
GhPLD36	0.772516	0.141393	1.02287	-0.141393
GhPLD2	1.25387	0.0426345	2.34376	-0.0426345
GhPLD19	1.90058	0.0480926	1.25394	-0.0480926
GhPLD20	0.438129	0.10494	0.287305	-0.10494
GhPLD22	0.04951	0.0755806	0.00444	-0.0755806
GhPLD35	2.21696	0.0782313	3.86887	-0.0782313
GhPLD27	0.310159	0.258784	0.111293	-0.258784
GhPLD4	1.49042	0.292888	0.726902	-0.292888
GhPLD25	44.7277	0.281623	32.3075	-0.281623
GhPLD16	3.41911	0.182661	2.85714	-0.182661
GhPLD26	0.357265	0.237241	0.310269	-0.237241
GhPLD33	0.0719667	0.234031	0.041357	-0.234031
GhPLD6	0.861849	0.22075	1.01426	-0.22075
GhPLD14	6.75833	0.224487	6.91242	-0.224487

## Sheet: Period B(log2+0.1)
The expression profiles of GhPLD genes in W10 (WT) and psm5 from RNA-seq data
Gene_name	FPKM.BPSM5	FPKM.BPSM5(log2+0.1)	FPKM.BWT	FPKM.BWT(log2+0.1)
GhPLD24	2.60818	-0.426253	1.46743	0.426253
GhPLD5	1.13483	-0.657257	31.9327	0.657257
GhPLD27	0.143326	-0.578707	0.158793	0.578707
GhPLD12	0.943812	0.327927	0.832827	-0.327927
GhPLD13	0.26746	0.337593	0.813941	-0.337593
GhPLD16	0.0556993	0.336162	0.0194097	-0.336162
GhPLD1	0.480482	0.39446	6.28636	-0.39446
GhPLD25	0.117528	0.377818	1.31287	-0.377818
GhPLD34	4.19074	0.366317	2.62334	-0.366317
GhPLD30	2.10816	0.595134	1.28286	-0.595134
GhPLD38	1.33603	0.538665	0.614413	-0.538665
GhPLD19	0.126941	0.441006	2.18304	-0.441006
GhPLD14	15.5794	0.503627	9.73873	-0.503627
GhPLD33	8.04836	0.472638	9.91921	-0.472638
GhPLD4	0.00496167	0.0810897	5.24473	-0.0810897
GhPLD26	16.6801	0.0749779	9.00505	-0.0749779
GhPLD32	0.013034	0.0714906	0.0462003	-0.0714906
GhPLD6	1.57	0.191422	1.56	-0.191422
GhPLD23	3.17004	0.140158	41.478	-0.140158
GhPLD36	0.180302	0.128376	0.130803	-0.128376
GhPLD17	1.05335	-0.149093	1.98254	0.149093
GhPLD20	1.57503	-0.185595	0.892095	0.185595
GhPLD3	0.031477	-0.0444541	0.0184973	0.0444541
GhPLD21	0	0.00433243	0.123057	-0.00433243
GhPLD2	0.191674	-2.34858	2.20517	2.34858
GhPLD18	0.275623	-2.83509	0.064606	2.83509
GhPLD29	4.03645	-1.49122	3.64615	1.49122
GhPLD9	85.4652	-1.34968	44.3366	1.34968
GhPLD37	4.56773	-1.33315	2.70906	1.33315
GhPLD22	0.0621793	-1.83422	1.94728	1.83422
GhPLD35	0.144479	-1.82902	0.104622	1.82902
GhPLD7	1.04221	-1.72984	7.15068	1.72984
GhPLD15	14.1578	-1.66528	6.65683	1.66528
