# Supplementary material for: Genome-Wide Analysis of the Phospholipase D Family in Five Cotton Species, and Potential Role of GhPLD2 in Fiber Development and Anther Dehiscence
Source: Front Plant Sci. 2021 Oct 1;12:728025. doi: 10.3389/fpls.2021.728025 (PMC8517146; doi:10.3389/fpls.2021.728025)
Supplement: Supplementary file 1 [file Data_Sheet_1.zip › Data Sheet 1/Addational file/Table S5.xlsx]

## Sheet: Sheet1
The CDS sequence of missing genes from the G. hirsutum and G. barbadense ZJU v2.1 Genome
Gene Name	CDS Sequence
GhPLD35	ATGGATAATAACCCACACCAACATCCTTACCCTTGTCACCATGGATACCCTCCAAATCAAGATCCTTATGCGGCTTTTCCATATCAATATCCTTATAACACTCCCCAATACCCTCATGCACCGCATATGTATCCGCCCTCAGCCCATGCCCCTGTTGCAGCTCCCATTGATTATAGACATGCTCATTCTCATTCTGGACAAATTCCTTATCAATATTCCCACCCAATACCTCCAAATCCTTCCCAACTCCAACATCATGGTAATTTTCAGTATGGTTCAACTCCTTATCCTTACCAGCAAACCCTATCTGGTCATTACCCACCTCCTGAAATTAATCCGCAATCATCCTCTACTTATCAACAGCCTGCACAATATCCTCCTCAATCATCATCCTCTTAT…
GbPLD8	ATGGAGTTTAAGTACAGCATAATCATATCCTTTGTGTTGTTTATCTTGGTCCATCTATCACTGCCATATTTCACTGAGTCGTTGCCTCGATGCAAAGCTTGGTTGGTCCAGTCAATCCCTACGGATATGCCTCATCTCCCTTGGGTCCCTGCTGTCCTCCCTACCGGTGATGTATTTAAATGGTTGGCTTACAATTCAACTGGCAAATTAGATATAATAGCTCAGTATTGGCAATTGAAAGCACATCCAGAGGATTCCCGGTCAGGGGATTATGGATATTCGAACGATGATATGCATCGCTTCGGCGCGCATCAAGGCTTTTCTGTGTATACAGCCCTGGAAAATGCTGCTGATAGAGATGTTGATATCAGGTTGATACTGCACTCTGGAGTGTATCCT…
